# Supplementary material for: Understanding the Role of Self-Assembly and Interaction with Biological Membranes of Short Cationic Lipopeptides in the Effective Design of New Antibiotics
Source: Antibiotics (Basel). 2022 Oct 27;11(11):1491. doi: 10.3390/antibiotics11111491 (PMC9686977; doi:10.3390/antibiotics11111491)
Supplement: Supplementary file 1 [file antibiotics-11-01491-s001.zip]

Archive with 1 entries (1 files):
- antibiotics-1995346-supplementary.pdf
